# Supplementary material for: The Insights into Mitochondrial Genomes of Sunflowers
Source: Plants (Basel). 2021 Aug 26;10(9):1774. doi: 10.3390/plants10091774 (PMC8466785; doi:10.3390/plants10091774)
Supplement: Supplementary file 1 [file plants-10-01774-s001.zip]

Archive with 1 entries (1 files):
- plants-1317193-supplementary.pdf
